# Supplementary material for: The Mitochondrial Genome of the Legume Vigna radiata and the Analysis of Recombination across Short Mitochondrial Repeats
Source: PLoS One. 2011 Jan 20;6(1):e16404. doi: 10.1371/journal.pone.0016404 (PMC3024419; doi:10.1371/journal.pone.0016404)
Supplement: Dataset S1 — General Feature Format file with locations, orientations, and percent similarities for 36 repeats assayed for recombinational activity in the Vigna mitochondrial genome. (TXT) [file pone.0016404.s007.txt]

Vigna	BLASTN	hsp	120320	120494	347.7	+	.	group repeat(175) ; defline Vigna ; ALEN 175 ; PCNT 100.0 ; E 6.8e-94 ; SSTART 331059 ; SEND 331233 ; SLEN 401262 ; COLOR chocolate1
Vigna	BLASTN	hsp	331059	331233	347.7	+	.	group repeat(175) ; defline Vigna ; ALEN 175 ; PCNT 100.0 ; E 6.8e-94 ; SSTART 120320 ; SEND 120494 ; SLEN 401262 ; COLOR chocolate1
Vigna	BLASTN	hsp	282059	282208	292.3	+	.	group repeat(151) ; defline Vigna ; ALEN 151 ; PCNT 99.3 ; E 3.3e-77 ; SSTART 310100 ; SEND 310250 ; SLEN 401262 ; COLOR chocolate1
Vigna	BLASTN	hsp	310100	310250	292.3	+	.	group repeat(151) ; defline Vigna ; ALEN 151 ; PCNT 99.3 ; E 3.3e-77 ; SSTART 282059 ; SEND 282208 ; SLEN 401262 ; COLOR chocolate1
Vigna	BLASTN	hsp	232468	232571	191.3	+	.	group repeat(104) ; defline Vigna ; ALEN 104 ; PCNT 98.1 ; E 8.1e-47 ; SSTART 342673 ; SEND 342776 ; SLEN 401262 ; COLOR chocolate1
Vigna	BLASTN	hsp	342673	342776	191.3	-	.	group repeat(104) ; defline Vigna ; ALEN 104 ; PCNT 98.1 ; E 8.1e-47 ; SSTART 232468 ; SEND 232571 ; SLEN 401262 ; COLOR chocolate1
Vigna	BLASTN	hsp	333416	333518	181.4	+	.	group repeat(103) ; defline Vigna ; ALEN 103 ; PCNT 97.1 ; E 7.7e-44 ; SSTART 350169 ; SEND 350270 ; SLEN 401262 ; COLOR chocolate1
Vigna	BLASTN	hsp	350169	350270	181.4	+	.	group repeat(103) ; defline Vigna ; ALEN 103 ; PCNT 97.1 ; E 7.7e-44 ; SSTART 333416 ; SEND 333518 ; SLEN 401262 ; COLOR chocolate1
Vigna	BLASTN	hsp	194407	194497	143.8	+	.	group repeat(92) ; defline Vigna ; ALEN 92 ; PCNT 94.6 ; E 1.6e-32 ; SSTART 231241 ; SEND 231331 ; SLEN 401262 ; COLOR chocolate1
Vigna	BLASTN	hsp	231241	231331	143.8	+	.	group repeat(92) ; defline Vigna ; ALEN 92 ; PCNT 94.6 ; E 1.6e-32 ; SSTART 194407 ; SEND 194497 ; SLEN 401262 ; COLOR chocolate1
Vigna	BLASTN	hsp	161858	161941	167.6	+	.	group repeat(84) ; defline Vigna ; ALEN 84 ; PCNT 100.0 ; E 1.1e-39 ; SSTART 214560 ; SEND 214643 ; SLEN 401262 ; COLOR chocolate1
Vigna	BLASTN	hsp	214560	214643	167.6	+	.	group repeat(84) ; defline Vigna ; ALEN 84 ; PCNT 100.0 ; E 1.1e-39 ; SSTART 161858 ; SEND 161941 ; SLEN 401262 ; COLOR chocolate1
Vigna	BLASTN	hsp	94981	95064	167.6	+	.	group repeat(84) ; defline Vigna ; ALEN 84 ; PCNT 100.0 ; E 1.1e-39 ; SSTART 345737 ; SEND 345820 ; SLEN 401262 ; COLOR chocolate1
Vigna	BLASTN	hsp	345737	345820	167.6	+	.	group repeat(84) ; defline Vigna ; ALEN 84 ; PCNT 100.0 ; E 1.1e-39 ; SSTART 94981 ; SEND 95064 ; SLEN 401262 ; COLOR chocolate1
Vigna	BLASTN	hsp	111549	111629	161.7	+	.	group repeat(81) ; defline Vigna ; ALEN 81 ; PCNT 100.0 ; E 7.0e-38 ; SSTART 159402 ; SEND 159482 ; SLEN 401262 ; COLOR chocolate1
Vigna	BLASTN	hsp	159402	159482	161.7	+	.	group repeat(81) ; defline Vigna ; ALEN 81 ; PCNT 100.0 ; E 7.0e-38 ; SSTART 111549 ; SEND 111629 ; SLEN 401262 ; COLOR chocolate1
Vigna	BLASTN	hsp	148952	149031	112.2	+	.	group repeat(80) ; defline Vigna ; ALEN 80 ; PCNT 92.5 ; E 5.5e-23 ; SSTART 161696 ; SEND 161775 ; SLEN 401262 ; COLOR chocolate1
Vigna	BLASTN	hsp	161696	161775	112.2	-	.	group repeat(80) ; defline Vigna ; ALEN 80 ; PCNT 92.5 ; E 5.5e-23 ; SSTART 148952 ; SEND 149031 ; SLEN 401262 ; COLOR chocolate1
Vigna	BLASTN	hsp	232100	232176	145.8	+	.	group repeat(77) ; defline Vigna ; ALEN 77 ; PCNT 98.7 ; E 4.1e-33 ; SSTART 395168 ; SEND 395244 ; SLEN 401262 ; COLOR chocolate1
Vigna	BLASTN	hsp	395168	395244	145.8	-	.	group repeat(77) ; defline Vigna ; ALEN 77 ; PCNT 98.7 ; E 4.1e-33 ; SSTART 232100 ; SEND 232176 ; SLEN 401262 ; COLOR chocolate1
Vigna	BLASTN	hsp	120562	120638	137.9	+	.	group repeat(77) ; defline Vigna ; ALEN 77 ; PCNT 97.4 ; E 9.9e-31 ; SSTART 343014 ; SEND 343090 ; SLEN 401262 ; COLOR chocolate1
Vigna	BLASTN	hsp	343014	343090	137.9	-	.	group repeat(77) ; defline Vigna ; ALEN 77 ; PCNT 97.4 ; E 9.9e-31 ; SSTART 120562 ; SEND 120638 ; SLEN 401262 ; COLOR chocolate1
Vigna	BLASTN	hsp	19318	19386	114.2	+	.	group repeat(69) ; defline Vigna ; ALEN 69 ; PCNT 95.7 ; E 1.4e-23 ; SSTART 72928 ; SEND 72996 ; SLEN 401262 ; COLOR chocolate1
Vigna	BLASTN	hsp	72928	72996	114.2	-	.	group repeat(69) ; defline Vigna ; ALEN 69 ; PCNT 95.7 ; E 1.4e-23 ; SSTART 19318 ; SEND 19386 ; SLEN 401262 ; COLOR chocolate1
Vigna	BLASTN	hsp	335325	335377	106.2	+	.	group repeat(53) ; defline Vigna ; ALEN 53 ; PCNT 100.0 ; E 3.4e-21 ; SSTART 392959 ; SEND 393011 ; SLEN 401262 ; COLOR chocolate1
Vigna	BLASTN	hsp	392959	393011	106.2	+	.	group repeat(53) ; defline Vigna ; ALEN 53 ; PCNT 100.0 ; E 3.4e-21 ; SSTART 335325 ; SEND 335377 ; SLEN 401262 ; COLOR chocolate1
Vigna	BLASTN	hsp	7314	7363	100.3	+	.	group repeat(50) ; defline Vigna ; ALEN 50 ; PCNT 100.0 ; E 2.1e-19 ; SSTART 276916 ; SEND 276965 ; SLEN 401262 ; COLOR chocolate1
Vigna	BLASTN	hsp	276916	276965	100.3	-	.	group repeat(50) ; defline Vigna ; ALEN 50 ; PCNT 100.0 ; E 2.1e-19 ; SSTART 7314 ; SEND 7363 ; SLEN 401262 ; COLOR chocolate1
Vigna	BLASTN	hsp	297297	297346	100.3	+	.	group repeat(50) ; defline Vigna ; ALEN 50 ; PCNT 100.0 ; E 2.1e-19 ; SSTART 359503 ; SEND 359552 ; SLEN 401262 ; COLOR chocolate1
Vigna	BLASTN	hsp	359503	359552	100.3	-	.	group repeat(50) ; defline Vigna ; ALEN 50 ; PCNT 100.0 ; E 2.1e-19 ; SSTART 297297 ; SEND 297346 ; SLEN 401262 ; COLOR chocolate1
Vigna	BLASTN	hsp	185726	185774	98.3	+	.	group repeat(49) ; defline Vigna ; ALEN 49 ; PCNT 100.0 ; E 8.2e-19 ; SSTART 241408 ; SEND 241456 ; SLEN 401262 ; COLOR chocolate1
Vigna	BLASTN	hsp	241408	241456	98.3	-	.	group repeat(49) ; defline Vigna ; ALEN 49 ; PCNT 100.0 ; E 8.2e-19 ; SSTART 185726 ; SEND 185774 ; SLEN 401262 ; COLOR chocolate1
Vigna	BLASTN	hsp	4523	4569	94.4	+	.	group repeat(47) ; defline Vigna ; ALEN 47 ; PCNT 100.0 ; E 1.3e-17 ; SSTART 192679 ; SEND 192725 ; SLEN 401262 ; COLOR chocolate1
Vigna	BLASTN	hsp	192679	192725	94.4	-	.	group repeat(47) ; defline Vigna ; ALEN 47 ; PCNT 100.0 ; E 1.3e-17 ; SSTART 4523 ; SEND 4569 ; SLEN 401262 ; COLOR chocolate1
Vigna	BLASTN	hsp	215876	215921	92.4	+	.	group repeat(46) ; defline Vigna ; ALEN 46 ; PCNT 100.0 ; E 5.0e-17 ; SSTART 249821 ; SEND 249866 ; SLEN 401262 ; COLOR chocolate1
Vigna	BLASTN	hsp	249821	249866	92.4	+	.	group repeat(46) ; defline Vigna ; ALEN 46 ; PCNT 100.0 ; E 5.0e-17 ; SSTART 215876 ; SEND 215921 ; SLEN 401262 ; COLOR chocolate1
Vigna	BLASTN	hsp	32084	32124	82.5	+	.	group repeat(41) ; defline Vigna ; ALEN 41 ; PCNT 100.0 ; E 4.8e-14 ; SSTART 136336 ; SEND 136376 ; SLEN 401262 ; COLOR chocolate1
Vigna	BLASTN	hsp	136336	136376	82.5	+	.	group repeat(41) ; defline Vigna ; ALEN 41 ; PCNT 100.0 ; E 4.8e-14 ; SSTART 32084 ; SEND 32124 ; SLEN 401262 ; COLOR chocolate1
Vigna	BLASTN	hsp	60480	60517	76.5	+	.	group repeat(38) ; defline Vigna ; ALEN 38 ; PCNT 100.0 ; E 2.9e-12 ; SSTART 169122 ; SEND 169159 ; SLEN 401262 ; COLOR chocolate1
Vigna	BLASTN	hsp	169122	169159	76.5	-	.	group repeat(38) ; defline Vigna ; ALEN 38 ; PCNT 100.0 ; E 2.9e-12 ; SSTART 60480 ; SEND 60517 ; SLEN 401262 ; COLOR chocolate1
#3-copy family
Vigna	BLASTN	hsp	234767	234855	145.8	+	.	group repeat(89) ; defline Vigna ; ALEN 89 ; PCNT 95.5 ; E 4.1e-33 ; SSTART 159720 ; SEND 159807 ; SLEN 401262 ; COLOR chocolate1
Vigna	BLASTN	hsp	159740	159812	106.2	-	.	group repeat(73) ; defline Vigna ; ALEN 73 ; PCNT 93.2 ; E 3.4e-21 ; SSTART 210327 ; SEND 210398 ; SLEN 401262 ; COLOR chocolate1
Vigna	BLASTN	hsp	210329	210397	114.2	-	.	group repeat(69) ; defline Vigna ; ALEN 69 ; PCNT 95.7 ; E 1.4e-23 ; SSTART 234789 ; SEND 234857 ; SLEN 401262 ; COLOR chocolate1
#3-copy family
Vigna	BLASTN	hsp	111273	111569	589.2	+	.	group repeat(297) ; defline Vigna ; ALEN 297 ; PCNT 100.0 ; E 1.4e-166 ; SSTART 343157 ; SEND 343453 ; SLEN 401262 ; COLOR chocolate1
Vigna	BLASTN	hsp	111493	111593	201.2	+	.	group repeat(101) ; defline Vigna ; ALEN 101 ; PCNT 100.0 ; E 8.5e-50 ; SSTART 286182 ; SEND 286282 ; SLEN 401262 ; COLOR chocolate1
Vigna	BLASTN	hsp	286206	286282	153.7	+	.	group repeat(77) ; defline Vigna ; ALEN 77 ; PCNT 100.0 ; E 1.7e-35 ; SSTART 343157 ; SEND 343233 ; SLEN 401262 ; COLOR chocolate1
#5-copy family
Vigna	BLASTN	hsp	66056	66152	193.3	-	.	group repeat(97) ; defline Vigna ; ALEN 97 ; PCNT 100.0 ; E 2.0e-47 ; SSTART 152847 ; SEND 152943 ; SLEN 401262 ; COLOR chocolate1
Vigna	BLASTN	hsp	66055	66152	187.4	+	.	group repeat(98) ; defline Vigna ; ALEN 98 ; PCNT 99.0 ; E 1.3e-45 ; SSTART 298068 ; SEND 298165 ; SLEN 401262 ; COLOR chocolate1
Vigna	BLASTN	hsp	66056	66222	331.9	-	.	group repeat(167) ; defline Vigna ; ALEN 167 ; PCNT 100.0 ; E 4.0e-89 ; SSTART 348503 ; SEND 348669 ; SLEN 401262 ; COLOR chocolate1
Vigna	BLASTN	hsp	66056	66152	177.5	+	.	group repeat(97); defline Vigna ; ALEN 97 ; PCNT 97.9 ; E 1.2e-42 ; SSTART 400766 ; SEND 400862 ; SLEN 401262 ; COLOR VioletRed3
Vigna	BLASTN	hsp	152846	152943	187.4	-	.	group repeat(98) ; defline Vigna ; ALEN 98 ; PCNT 99.0 ; E 1.3e-45 ; SSTART 298069 ; SEND 298166 ; SLEN 401262 ; COLOR chocolate1
Vigna	BLASTN	hsp	152847	152983	272.5	+	.	group repeat(137) ; defline Vigna ; ALEN 137 ; PCNT 100.0 ; E 3.0e-71 ; SSTART 348573 ; SEND 348709 ; SLEN 401262 ; COLOR chocolate1
Vigna	BLASTN	hsp	152846	152947	187.4	+	.	group repeat(102) ; defline Vigna ; ALEN 102 ; PCNT 98.0 ; E 1.3e-45 ; SSTART 400765 ; SEND 400866 ; SLEN 401262 ; COLOR chocolate1
Vigna	BLASTN	hsp	298069	298165	185.4	+	.	group repeat(97) ; defline Vigna ; ALEN 97 ; PCNT 99.0 ; E 4.9e-45 ; SSTART 348573 ; SEND 348669 ; SLEN 401262 ; COLOR VioletRed3
Vigna	BLASTN	hsp	298069	298167	173.5	-	.	group repeat(99) ; defline Vigna ; ALEN 99 ; PCNT 97.0 ; E 1.9e-41 ; SSTART 400764 ; SEND 400862 ; SLEN 401262 ; COLOR chocolate1
Vigna	BLASTN	hsp	348573	348673	185.4	+	.	group repeat(101) ; defline Vigna ; ALEN 101 ; PCNT 98.0 ; E 4.9e-45 ; SSTART 400766 ; SEND 400866 ; SLEN 401262 ; COLOR chocolate1
