# Supplementary material for: The Mitochondrial Genome of the Legume Vigna radiata and the Analysis of Recombination across Short Mitochondrial Repeats
Source: PLoS One. 2011 Jan 20;6(1):e16404. doi: 10.1371/journal.pone.0016404 (PMC3024419; doi:10.1371/journal.pone.0016404)
Supplement: Dataset S2 — DNA sequences from assays of mitochondrial recombination in Vigna and PCR-mediated recombination between Vigna and Cucurbita. (TXT) [file pone.0016404.s008.txt]

>A
AAAGCAGACTCAAATCAAAGCCGAGTACAAGAGACAAGCAGCAATAGCAG
AATAAAGTCTTGATTACAATAAGGAATAAGGCAAGGGTCGACCTTCTGAC
TCTACTAACAAACTTTAAGACTCTTACATAGAATTCCATAATCTCTCATT
TGACCTTCTATAATATAACAGGGGAATGCCTTTCTTTACACTTTACAAAA
GGGCCTCAGATAAAGAATCTTAAACCCACATATCCTATTTGACATCATAG
CATAGAAAGCAGTACCCTTGATCCCATATTTATTCCATTCAATTTGTGTG
TATATAGACTACTCATTCGATTTTGAACCTGACCCCTCATTCATTCCCGC
CACAACCACCAACGGCAATCAAGCCAGCCAAGCCCAGGGAGCAGCTTAAC
CTTCTCCCCCCCCCACTGTTCCCACAGTCTTCTAACGTTCCCACCTCTTG
ATTTTCTTGACTTTGGTT
>B
GGTTCTTTGCTGGGGTTTCGACCCTAGACCTCCTCCCCTTGGACCATGAT
CTTCATCATCTTTATCAAGATCTTGTGTTTCTTTAGGATTATTACATCTT
ACTTCGATACAATCGAAATATTTTCTCATATTATATGAACAGTCTTTGTG
ATCCGCTTGACTTACTTTCGTTAGGAAAGACTTGTCAGAAATGTGTATGT
GCTTGGTTGTTGACCAAGAAATACTTGGGAGTCGAAAGGCATCGCTTGGG
TCGAGTTAAGTAAAGACTGACTAGAATTCAATTGCTGAACACTTTCAATA
TCTATCTTTTACGTATAAATAAAAGACAGTTCAATTCGATCTTAGCCGAT
CTCAGGTTACCGACTCTCCGGCCCCCTTTCGGTGCAGCACGATTGGAGAG
TTCTATGGGCCCGCCGCTTTCTCAATCCATAAACTGTAAAGATTCTAGGA
TTCGATAGGATAGAATCTTATTCTCTTATATTTTATGTAATTTCAAAGAA
ATGAAATTGCTTGCTTCAGTATGAAAAAACCCAAGCCTACATGAACCATC
AAATACAAAGAAAGTCCTACAAATGAAGACTTGGGCCTGTCAAGCCTGCT
TTCAGTGGCAGTTGGAAAAGGCCAAGAAGCTAGGGAAAGTAAGTCGAAAG
CAATAGCACAGTTTGAAAGCCTTGAAGGAAAGAGTTGAGAACCTCTAAGT
GATCCATCGAT
>C
CCTACTGAAAGGGAACGAACTTTGTTTCGTTTCCGGGTTTATGGATTGGA
TTCAGTCAGCGTCACTCCTTCCTTTTTGTTGAGTCGTGACGCTTTGGTTA
CCGGCAAACGCTTCCAAAGGCGACCCTCTCGAGTTTCCGGCTGTTTCCTA
GATTGAAGTAGCCTTTCTTTCGTCGCCCTACCAAACGAAAGAAGTCACTA
TCAAAAAGCTCGCCCTACTTAAGTACCTAAGGTGCGCTCCGCCCGGTGAC
TAAGAAATTGGTTTGCGCTTTGAAGTGATGAGGTCGCAAAGAGGGAAGTA
GGGCGACGAAAGAAAGGCTTTCCCTCCCTCAAAACAAAAAAAAGGCGACC
AGCTTTCAATACTAGTG
>D
TCCCTACCTATCCGGCACCTTTTACTGGAAGCTAGTCCTTCCCTGCTCTT
GAATAGCGTAGTTGTCAAATCCTCTCCTTTCTTCGTTGCAGAACTCCCTT
TCTAGAAGAAAAGAAAGGGTCTACGCTCACTGATTTCTTAAGAAATGTAT
TAGGACCTATCTGTCATTTCTCAAGGCAGATGATTTGGACGATTCCAATA
CGTTTATCTCCGAGCTAGTCAGTCTGTTCCTCTCGCTATCGGTCAAGCAA
CTATGTACCTTTCAGTCGGTAAAGTGGCTTCGCTTCGCTCTTTCCCCGCG
CATTCCCCTAGGACTGGATTCTCTTACCTTAGTTGGTTTCTCATTACCCT
TTCATAGATACGAGCTGGATGGATGATTAGTAGACCAAGTCCAATTCAAA
GCAAGGCCTTCAAGTATTGATTTAGGCACAATAGTGTGAAAGGTAATCTA
TTCTCTATATGAGATGCGGCTGGGATCGAGAATTGATCCGAGAGAATTAG
ACTAGCTTATCTGAGTTGAATGAAGCTGGAATAGTTCCATTAGGGGTTCT
CCTGTATAGTGAGTCTAGTGCTTAGCTTGATGGAAACTAGGGTTCAAGTT
CAGACTTGGAGAAATCAAGACATGGCGGGGGCAGGATTCGAACCTGCAAT
CTTCAGGTCATGAGCCTGATGAGTTGACCAATTCCTCTACCCCGCTTCTT
CCCTCTTGAAACTGAAAACATATAGATTAGCAAATGAGACTGCCCACACT
GAACACCAACCCAATCTCGAAGAGAATCAGT
>E
TAGTCCCCCTCCAACACTGACTTCTTAGTCGAGTAGTTCTCTTTCTCCTG
AGTTTCGGTTTTCTCGAAACTGGCTACTCCTTATGATATGCCACCTCAAC
CCCCGATCTAAGAGCATCTGAGAACATCTCCGACATGTCTCGTATGTCAA
GCTCTTTTCTAGACCTCATGTGGGAGAG
>F
ATAGAAAGCATGAACCACCTCGAACTCACTCGATCGATGGCTCATGGTTC
TACGTAATTAGTAGGATCGAGTTTATACTCCAATCTAAGGTTTTTAGGGT
TGTGAACTCAAGAGTACCGGTACGAGTTCTTTGAGTAAGGAAGTTTTAGC
TTTTACTTATGTCAATGAGTGAGAACAGTAGTAGATTTAGTTAAAGAGTT
TGATCTTCCCCCCAAAAGGGATATAGAGGGGTAAGGGTCCTTTCTTTTGT
TGTTGCACTGAATTGCTTATCAAAGCGATTCTTCGCTCGATCAAGT
>55_EG
GCAAGCAAAGGCAGAAGGTTGAAAATCCACTCTTGCACAGAGCCTCTGAC
TCGCCAAGTGGATAGGCAGCAAGCACAACTGGATCTCCTCATCTACGATG
CCTCCTTCTTCCATATGTCCGGAAGCCTTATCTTCGTCTCAGAACTCAAG
CCCCTTCCCTTTACTCCATAGGGCATTCGACTATTCCCATTCACTCTATC
TACTTTGGCTAAGAATCTGAAATATCTGGTCATTGGCCCAAGGTCAGCTC
TTGTCTATGAAAGTCAGTTCCTTCTCGGTTTCGCATGCCAATTGGCAACT
GCTCTATTTCGTATCATCCCACCCAGACCTATACGCTATTTCACCAATGA
TCATCTAATTCCTGAAAAAGGTAGACCCACGGCTGTTCTGGCACATACCT
TAAGAACCTGACCATGCACCGAAATAGGATGACCTAACAATAA
>55_FH
GGAAAGTCTTTTTTTAGTACTTGTTAGCGTCCCTTCCCCCTGAGTTCAAG
ATGTCCCTTTCCGCTTCTCTTTCAGCAACTTCCGGATTGGTCAAGCCTCG
AATCGAATCCTGGATCAACGCCCTTTTTCGCTTAACCCATTCGTTCACAG
TCGATTCAACTTAAACCAATGTCACATGTCTTGTGAGCATTCAACCATGA
TCTTCTTTTGTTCACATCAGATCTTTCCTGGTAACTAAGGCAATGAAATT
TTATTCATTAATAAATTACCTCATATCTTTCCGGGATGATACGAAATAGA
GCAGTTGCCAATTGGCATGCGAAACCGAGAAGGAACTTCCTTATTCACTC
AAATTCCTGTGTGAAAGAGCCAAAATGATTTAGCGGTTTAGTGTAGAGAG
AGAGAGGGT
>90_EG
CCTACTCACTACTGCGCTGCGACAAGGACTGGAACTGCCTCCGCGTTTGG
ACCCTTGATTAATTAACATCTCTTTTTTTTGTTTATTTACCTCCTCTTTC
TTTGTTTTTAATCCTAATCCACAGGAGGTCAAATTCAGACTTTAGACTGC
TGTTCAATTATTTCAGTGTCATTCTCGATCTAACAAGAATGGAATCACGC
TCTGTAGGATTTGAACCTACGACATCGGGTTTTGGAGACCCRCGTTCTAC
CGAACTGAACTAAGAGCGCTTTCTTATTCAAGTAGATACGACTATAAAGA
AAAGGATGATTTTTGTACCCATGTGAAAGAGCTTGAAGAATGAAAGATTT
TGTATGTCCAATTTGAATCGATCTCAATGGATCCCTTGTTACTGCCCAGA
GGAGAAGTAATAGGTCGGAATGAGAGGATTGGAACCGGTGACATTTTGTA
CCCAAAACTAAACT
>90_FH
TTTGGCTTTCTTTCTCCCGGAGACCATGCCATTCCTCGACACCGACCTTC
AAACAAAGTCAGATGAGGAGCTGGCTTCCCTCAAAGTTGCTCTGGCTGAC
TTGCCCGTTCCGCTTTGGGGCGGTTCTTCCTCCAGCAGCCTATTCTTTCC
TTCTATGCCAAGGAAGGGCTATTCTATATATTCGATTATGCAAGATGTAT
TGGGGTCACATAAAATTCTTTATGAAAAGAAAGCGCTCTTAGTTCAGTTC
GGTAGAACGCGGGTCTCCAAAACCCGATGTCGTAGGTTCAAATCCTACAG
AGCGTGATTCCCTGATTGAACGAGGTAAAGCAGCTTCAATTCCATTGCCT
GGACTATTACTGATTGATTGAACAAGGTAAATAGGCTGTATGAGAATCAG
GTCAAGCTCCGGAACCTATTGATTGATTCTTGAACTGCTCTTTCTCCTTT
CGTTCCCTGATTGTTTGTTCTCGGTAAATAGGCTGATCTCCTGGACTGAT
TGAACTCGGTCTCTTTTCTCATTCACCTATTCTTTA
>148_EG
TAAGTTACTGACGGATTAATCTCATCTACCGGACTGTTGCCTCATTGGAC
GTAAGAACTGACAGGCAATCCTGACAAGGGTGGAAAACCTTATCACCATC
TAAATCTAAGTGTGAGAGCACTTAGACGATGCCATTGTTTTGAAAGTTTT
AAACCGGGCTTTGACCATGTCTCCCGAACAATTTCAGTACATATGGCGCA
AGACGATTCCACATATCGAGGTCGGAATGGGATCGGGTGTTTTCACGTCT
YACCGTAGTGCCCGGTTTRTCTTKMTTTCCGATTGATGAACAAGAAGGAA
AAGATCACTATCACTATTGGATTTTGTGACTCGCCCCCGGCTACGTGTCC
TTTCTTTGGACCCTTCGCCACCAGTGGAAGCAAGCTAGCCCCCTTTGTTG
GTTGCCCCTTTCCCCTTTCTTTGATTGAATAAAAGGTCAGCATTCAAGCC
CAGCAAGAGGAGCTGAAGATAGCTTCAGATATCATTCGACAACCTTTCGC
CTTAAGCTGACTG
>148_FH
TTTCCCTTCCGGTCGAGCACTTCGTTCCTTCTTGTTCATCAATCGGAAAT
AAAGAYAAACCGGGCACTACGGTGAGACGTGAAAACACCCGATCCCATTC
CGACCTCGATATGTGGAATCGTCTTGCGCCATATGTACTGAGATTGTTCG
GGAGACATGGTCCAAGCCCGGTGAAGAAAGAAATTCCAATTCCAAAGAGT
GAGCTAATTCATGGTGCCTGAATGAAAGAGAAAGTGCCGTCACGTAAGTA
ACTTAGTGCTCTCCCTTTAATTGGCCGTTCTCAC
>639_EG
CGACTGTGATCGGTGGAGGGCTCTCGAGAGAAAGAACGCCCAAATGCGAT
TGAAAGTTAATGAACTCAATTTAAAAAAGAGGGGACCTCTTATTAAGTTT
AAGTGAAAAAAACAACAGATATTTACTTTTTTTTATCTCCCATTGCTAAT
GTAAGGAAATGAGACGACTCTTTCTTGAACTATATAATAAAAAGATCTTC
CCCTCCACACCAATCACGAGTTTTTCTCCATTCCTCTCGTATATCGTCGT
AACGCCCTTAATACTAGGTTTTGAAAAAGACTTTTCATGTCATTCCCATT
TAGGTCCGATTCGGATCCCTTCGTTGTTTTCTTTCCCTCCCGCGCCTTTT
CCTCGAAATGAGAAAGAAGATGGTACACTCGAATTNTATTATTTAAGTGC
TTATTGCTTGCCAAAGATCCTACTTCTACAATTGGTAGGTCACCGGGTTN
TTCAAATAAGTTGTGTTTTCTGTGGTTTTCCCATGTTCCAACTTCYGTAC
CAATTCGGTCGATCCGGAATGGATCGGTTAAACATTCNATYAGGGAGCCT
GGTCTTGACTCTGATGTGTGGTATTCATTCTCGTTYGGCTCTTGGAATCA
CATCCRGCNGTGGTTGGAACAGCTCGCAAAATCCAACCACTTCACCTACT
TCRTTGCCCCCAACCCTTTCTCGTACCTCTATTGAAACAGAATGGTTTCA
TGTTCCTTTATCGATTGGTTATTCCTCCCCGTTCGTCTCTCTTTTTCCAA
TTGCGGTCTCGATTAGTTTACAAGATTGAATGGCTAATTTGCCTCCGGAC
CCTAGATTCGATTGTTTGCCAAGAATGTTGAGCGGGGTATGTAAG
>639_FH
TTTCTTTCACTATTTCATAAACGGATCTTCCCCTCCACACCAATCACGAG
TTTTTCTCCATTCCTCTCGTATATCGTCGTAACGCCCTTAATGCTAGGTT
TTGAAAAAGACTTTTCATGTCATTCCCATTTAGGTCCGATTCGGATCCCT
CTGTTGTTTCCTTTTCCTCCCGCACCCTTTCCTCGAAATGAGAAAGAAGA
TGGTACACTCGAATTGTATTATTTAAGTGCYTATTGCTTGCCAAAGATCC
TACTTCTACAATTGGTAGGTCACCGGGTTATTCAAATAAGTTGTGTTTTC
TNTGGTTTTCCCATGTTMMAACTTCNGTACCAATTCGGTCGATCCGGAAT
GGATCGGTTAAACATTCNATCARGGAGCCTGGTCTTTACTCTTNTGTGTG
GTATTCATTCTCGTTNGGCTCTTGGAATCACATCCGGCNGTGGTGGGAAC
AGCTCGCAAAATCCAACCACTTCACCTACTTCATTGCCCCCAACCGTTTC
TCGTACCTCTATTGAAACAGAATGGTTTCATGTTATTTCATCGATTGGTT
ATTCCTCTCCGTTCGTCTCTCT
